# Supplementary material for: Acinetobacter baumannii under Acidic Conditions Induces Colistin Resistance through PmrAB Activation and Lipid A Modification
Source: Antibiotics (Basel). 2023 Apr 26;12(5):813. doi: 10.3390/antibiotics12050813 (PMC10215926; doi:10.3390/antibiotics12050813)
Supplement: Supplementary file 1 [file antibiotics-12-00813-s001.zip]

Archive with 1 entries (1 files):
- antibiotics-2352836-supplementary.pdf
